# Supplementary material for: Stromal cells promote anti-estrogen resistance of breast cancer cells through an insulin-like growth factor binding protein 5 (IGFBP5)/B-cell leukemia/lymphoma 3 (Bcl-3) axis
Source: Oncotarget. 2015 Oct 19;6(36):39307–28. doi: 10.18632/oncotarget.5624 (PMC4770774; doi:10.18632/oncotarget.5624)
Supplement: Supplementary file 2 [file oncotarget-06-39307-s002.xlsx]

## Sheet: ps_# 1_vs_# 3
Supplementary Table 2: Differentially expressed genes (fold change ≥ 2.0) in MCF-7/MSC co-cultures (50:1) vs. MCF-7 cultures
			Experiment #1	Experiment #2	Experiment #1	Experiment #2
Sequence Code	Accession #	Primary Sequence Name	Log(Ratio)	Log(Ratio)	P-value	P-value	Sequence Description
A_33_P3358745	NM_001093726	SEPP1	-0.73070	-0.71183	0.00891909	0.0115758	Homo sapiens selenoprotein P, plasma, 1 (SEPP1), transcript variant 3, mRNA [NM_001093726]
A_23_P134484	NM_001742	CALCR	-0.56273	-0.53378	0.126422	0.106952	Homo sapiens calcitonin receptor (CALCR), transcript variant 2, mRNA [NM_001742]
A_23_P111737	NM_005856	RAMP3	-0.50298	-0.51768	0.00028254	0.00059	Homo sapiens receptor (G protein-coupled) activity modifying protein 3 (RAMP3), mRNA [NM_005856]
A_23_P171150	NM_057162	KLHL4	-0.43897	-0.66141	0.00013	0.00019642	Homo sapiens kelch-like 4 (Drosophila) (KLHL4), transcript variant 2, mRNA [NM_057162]
A_33_P3361584	AK126579	LOC100130930	-0.42342	-0.47978	0.00005	0.00001	Homo sapiens cDNA FLJ44616 fis, clone BRACE2012936. [AK126579]
A_23_P58407	NM_001076	UGT2B15	-0.41752	-0.53876	0.00541162	6.63758e-05	Homo sapiens UDP glucuronosyltransferase 2 family, polypeptide B15 (UGT2B15), mRNA [NM_001076]
A_32_P75264	NM_178505	TMEM26	-0.34609	-0.44857	0.793346	0.00935746	Homo sapiens transmembrane protein 26 (TMEM26), mRNA [NM_178505]
A_33_P3363645	NM_001114618	MGAT1	-0.34469	-0.36531	0.00011	0.00013	Homo sapiens mannosyl (alpha-1,3-)-glycoprotein beta-1,2-N-acetylglucosaminyltransferase (MGAT1), transcript variant 1, mRNA [NM_001114618]
A_23_P200780	NM_003243	TGFBR3	-0.34437	-0.32902	0.470683	2.13829e-06	Homo sapiens transforming growth factor, beta receptor III (TGFBR3), transcript variant 1, mRNA [NM_003243]
A_23_P101505	NM_144947	KLK11	-0.34369	-0.48773	2.65484e-07	3.1961e-18	Homo sapiens kallikrein-related peptidase 11 (KLK11), transcript variant 2, mRNA [NM_144947]
A_23_P350396	NM_001264	CDSN	-0.34088	-0.54351	0.125509	1.15072e-15	Homo sapiens corneodesmosin (CDSN), mRNA [NM_001264]
A_24_P413920	NM_145175	FAM84A	-0.33461	-0.34014	0.140583	0.0885552	Homo sapiens family with sequence similarity 84, member A (FAM84A), mRNA [NM_145175]
A_23_P312300	NM_002407	SCGB2A1	-0.32005	-0.57203	0.0214229	0.00083	Homo sapiens secretoglobin, family 2A, member 1 (SCGB2A1), mRNA [NM_002407]
A_23_P386356	NM_138424	KIF12	-0.31850	-0.35768	0.360394	0.0449195	Homo sapiens kinesin family member 12 (KIF12), mRNA [NM_138424]
A_32_P88120	NM_013313	YPEL1	-0.31559	-0.70491	0.00204	0.00088	Homo sapiens yippee-like 1 (Drosophila) (YPEL1), mRNA [NM_013313]
A_24_P167338	NM_014488	RAB30	-0.30936	-0.35806	0.717444	0.0393424	Homo sapiens RAB30, member RAS oncogene family (RAB30), mRNA [NM_014488]
A_33_P3299066	NM_006186	NR4A2	-0.30926	-0.54699	0.00005	3.78912e-05	Homo sapiens nuclear receptor subfamily 4, group A, member 2 (NR4A2), mRNA [NM_006186]
A_23_P412389	NM_003862	FGF18	-0.30276	-0.34890	7.19129e-05	1.23902e-07	Homo sapiens fibroblast growth factor 18 (FGF18), mRNA [NM_003862]
A_24_P268676	NM_003670	BHLHE40	0.30222	0.33835	9.2422e-05	5.72823e-07	Homo sapiens basic helix-loop-helix family, member e40 (BHLHE40), mRNA [NM_003670]
A_23_P74001	NM_005621	S100A12	0.30223	0.38764	7.69679e-05	0.00017	Homo sapiens S100 calcium binding protein A12 (S100A12), mRNA [NM_005621]
A_19_P00316340		XLOC_006252	0.30313	0.56949	0.00032	0.00607454	BROAD lincRNAs version v2 (http://www.broadinstitute.org/genome_bio/human_lincrnas/)
A_23_P69179	NM_018192	LEPREL1	0.30322	0.30423	0.00017	0.00004	Homo sapiens leprecan-like 1 (LEPREL1), transcript variant 1, mRNA [NM_018192]
A_23_P35456	NM_014631	SH3PXD2A	0.30644	0.59361	0.00003	4.21757e-07	Homo sapiens SH3 and PX domains 2A (SH3PXD2A), mRNA [NM_014631]
A_23_P6771	NM_014583	LMCD1	0.30903	0.45846	0.00001	0.000139564	Homo sapiens LIM and cysteine-rich domains 1 (LMCD1), mRNA [NM_014583]
A_33_P3376971	NM_024111	CHAC1	0.30940	0.42269	0.478738	0.0005906	Homo sapiens ChaC, cation transport regulator homolog 1 (E. coli) (CHAC1), transcript variant 1, mRNA [NM_024111]
A_23_P33196	NM_000393	COL5A2	0.30955	0.40855	2.97481e-05	9.18035e-12	Homo sapiens collagen, type V, alpha 2 (COL5A2), mRNA [NM_000393]
A_23_P76488	NM_001423	EMP1	0.31142	0.35803	2.32609e-05	3.17707e-08	Homo sapiens epithelial membrane protein 1 (EMP1), mRNA [NM_001423]
A_24_P925062	NM_001008528	MXRA7	0.31378	0.39484	0.00006	0.100951	Homo sapiens matrix-remodelling associated 7 (MXRA7), transcript variant 1, mRNA [NM_001008528]
A_24_P4054	NM_003302	TRIP6	0.31575	0.54534	0.000771378	1.2701e-23	Homo sapiens thyroid hormone receptor interactor 6 (TRIP6), mRNA [NM_003302]
A_23_P10206	NM_005328	HAS2	0.31665	0.42917	0.00011	2.07746e-12	Homo sapiens hyaluronan synthase 2 (HAS2), mRNA [NM_005328]
A_24_P319923	NM_053025	MYLK	0.32575	0.52348	1.38124e-05	1.66992e-21	Homo sapiens myosin light chain kinase (MYLK), transcript variant 1, mRNA [NM_053025]
A_23_P210210	NM_001430	EPAS1	0.32671	0.42246	2.94406e-06	8.11884e-13	Homo sapiens endothelial PAS domain protein 1 (EPAS1), mRNA [NM_001430]
A_23_P215634	NM_001013398	IGFBP3	0.32992	0.62033	1.88681e-06	1.536e-31	Homo sapiens insulin-like growth factor binding protein 3 (IGFBP3), transcript variant 1, mRNA [NM_001013398]
A_23_P431388	NM_144569	SPOCD1	0.33013	0.70333	0.00099	6.07835e-06	Homo sapiens SPOC domain containing 1 (SPOCD1), mRNA [NM_144569]
A_24_P233786	NM_052966	FAM129A	0.33092	0.30749	0.175805	0.880334	Homo sapiens family with sequence similarity 129, member A (FAM129A), transcript variant 2, mRNA [NM_052966]
A_23_P163455	NM_002373	MAP1A	0.33152	0.57712	0.00002	6.36607e-10	Homo sapiens microtubule-associated protein 1A (MAP1A), mRNA [NM_002373]
A_24_P69095	NM_003633	ENC1	0.33705	0.39924	6.90241e-07	1.69237e-09	Homo sapiens ectodermal-neural cortex 1 (with BTB-like domain) (ENC1), mRNA [NM_003633]
A_23_P208389	NM_021913	AXL	0.34005	0.55827	0.000505645	8.30847e-12	Homo sapiens AXL receptor tyrosine kinase (AXL), transcript variant 1, mRNA [NM_021913]
A_23_P28598	NM_004405	DLX2	0.34279	0.34739	3.02619e-07	1.54744e-07	Homo sapiens distal-less homeobox 2 (DLX2), mRNA [NM_004405]
A_23_P19226	NM_013352	DSE	0.34303	0.38911	0.118778	0.00623718	Homo sapiens dermatan sulfate epimerase (DSE), transcript variant 1, mRNA [NM_013352]
A_23_P118392	NM_016084	RASD1	0.34423	0.45633	2.45624e-07	1.58242e-15	Homo sapiens RAS, dexamethasone-induced 1 (RASD1), transcript variant 1, mRNA [NM_016084]
A_24_P215765	NM_024490	ATP10A	0.34655	0.88183	0.00710	1.43003e-19	Homo sapiens ATPase, class V, type 10A (ATP10A), mRNA [NM_024490]
A_23_P207507	NM_003786	ABCC3	0.34773	0.54422	1.47339e-07	1.63909e-23	Homo sapiens ATP-binding cassette, sub-family C (CFTR/MRP), member 3 (ABCC3), transcript variant 1, mRNA [NM_003786]
A_33_P3431595	NM_173687	C8orf31	0.35045	0.38959	0.00528	0.00176	Homo sapiens chromosome 8 open reading frame 31 (C8orf31), mRNA [NM_173687]
A_23_P159775	NM_004961	GABRE	0.35606	0.61205	0.00060	4.62837e-11	Homo sapiens gamma-aminobutyric acid (GABA) A receptor, epsilon (GABRE), mRNA [NM_004961]
A_33_P3254751	AK124217	LOC100131355	0.36909	0.34462	0.00057	0.00260	Homo sapiens cDNA FLJ42223 fis, clone THYMU2039989. [AK124217]
A_33_P3391290	NM_001142483	C5orf13	0.37247	0.46886	0.00695	0.00001	Homo sapiens chromosome 5 open reading frame 13 (C5orf13), transcript variant 11, mRNA [NM_001142483]
A_23_P7325	NM_004334	BST1	0.37513	101269	0.00558	1.53041e-31	Homo sapiens bone marrow stromal cell antigen 1 (BST1), mRNA [NM_004334]
A_23_P83028	NM_021111	RECK	0.37549	0.49843	0.203313	1.1304e-07	Homo sapiens reversion-inducing-cysteine-rich protein with kazal motifs (RECK), mRNA [NM_021111]
A_32_P161762	NM_004348	RUNX2	0.38443	0.44018	0.69178	0.00007	Homo sapiens runt-related transcription factor 2 (RUNX2), transcript variant 3, mRNA [NM_004348]
A_33_P3235147	NM_005221	DLX5	0.38474	0.50247	1.13584e-06	2.99469e-12	Homo sapiens distal-less homeobox 5 (DLX5), mRNA [NM_005221]
A_33_P3344831	NM_018004	TMEM45A	0.38649	0.62714	0.00016	1.49025e-05	Homo sapiens transmembrane protein 45A (TMEM45A), mRNA [NM_018004]
A_24_P43810	NM_207006	FAM83A	0.38729	0.38621	0.0357325	0.0161498	Homo sapiens family with sequence similarity 83, member A (FAM83A), transcript variant 2, mRNA [NM_207006]
A_23_P360754	NM_005099	ADAMTS4	0.38924	0.54218	0.00040	0.0667805	Homo sapiens ADAM metallopeptidase with thrombospondin type 1 motif, 4 (ADAMTS4), mRNA [NM_005099]
A_23_P452	NM_001014796	DDR2	0.39061	0.65185	0.00453	0.00006	Homo sapiens discoidin domain receptor tyrosine kinase 2 (DDR2), transcript variant 1, mRNA [NM_001014796]
A_23_P301521	NM_020848	KIAA1462	0.39193	0.44427	0.312123	0.0865923	Homo sapiens KIAA1462 (KIAA1462), mRNA [NM_020848]
A_23_P214080	NM_001964	EGR1	0.39420	0.52951	1.0334e-10	4.43627e-22	Homo sapiens early growth response 1 (EGR1), mRNA [NM_001964]
A_33_P3307500	NM_001142620	STRA6	0.39715	0.65422	6.32242e-11	1.90093e-35	Homo sapiens stimulated by retinoic acid gene 6 homolog (mouse) (STRA6), transcript variant 5, mRNA [NM_001142620]
A_23_P6535	NM_138433	KLHDC7B	0.39738	0.32725	0.00296507	0.237414	Homo sapiens kelch domain containing 7B (KLHDC7B), mRNA [NM_138433]
A_33_P3314579	NM_001142625	RAB34	0.39881	0.96801	0.00052	0	Homo sapiens RAB34, member RAS oncogene family (RAB34), transcript variant 3, mRNA [NM_001142625]
A_23_P42282	NM_001002029	C4B	0.40157	0.64289	3.01275e-11	7.71106e-28	Homo sapiens complement component 4B (Chido blood group) (C4B), mRNA [NM_001002029]
A_33_P3358898	NM_001144950	SSC5D	0.40241	0.87271	0.00011	1.80132e-10	Homo sapiens scavenger receptor cysteine rich domain containing (5 domains) (SSC5D), transcript variant 1, mRNA [NM_001144950]
A_33_P3423450	XR_110579	LOC100130548	0.40425	0.83910	0.00440	0.103317	PREDICTED: Homo sapiens hypothetical LOC100130548 (LOC100130548), miscRNA [XR_110579]
A_24_P347624	NM_022804	SNURF	0.40762	108901	0.00892	1.05745e-05	Homo sapiens SNRPN upstream reading frame (SNURF), transcript variant 2, mRNA [NM_022804]
A_23_P207911	NM_016113	TRPV2	0.41036	0.60373	6.72305e-12	6.26347e-25	Homo sapiens transient receptor potential cation channel, subfamily V, member 2 (TRPV2), mRNA [NM_016113]
A_32_P166693	NM_020733	HEG1	0.41811	112653	0.00003	2.24393e-13	Homo sapiens HEG homolog 1 (zebrafish) (HEG1), mRNA [NM_020733]
A_23_P151805	NM_006329	FBLN5	0.41907	0.84253	0.0601143	8.38454e-07	Homo sapiens fibulin 5 (FBLN5), mRNA [NM_006329]
A_23_P301925	AK074742	COX1	0.42427	-0.38072	5.88363e-13	9.30648e-10	mitochondrially encoded cytochrome c oxidase I [Source:HGNC Symbol;Acc:7419] [ENST00000361624]
A_24_P923251	NM_198951	TGM2	0.42556	0.63663	4.67357e-13	2.14785e-33	Homo sapiens transglutaminase 2 (C polypeptide, protein-glutamine-gamma-glutamyltransferase) (TGM2), transcript variant 2, mRNA [NM_198951]
A_19_P00803193			0.42934	0.42390	0.00523	0.00478	lincRNA:chr2:23610495-23660470 reverse strand
A_33_P3268304	NM_001161404	LIMS2	0.43112	112368	0.00152476	5.12212e-15	Homo sapiens LIM and senescent cell antigen-like domains 2 (LIMS2), transcript variant 5, mRNA [NM_001161404]
A_23_P46429	NM_001554	CYR61	0.43165	0.43472	1.56322e-13	8.94429e-14	Homo sapiens cysteine-rich, angiogenic inducer, 61 (CYR61), mRNA [NM_001554]
A_33_P3210488	NM_004369	COL6A3	0.43308	0.85239	0.00080	3.47744e-15	Homo sapiens collagen, type VI, alpha 3 (COL6A3), transcript variant 1, mRNA [NM_004369]
A_23_P162171	NM_006500	MCAM	0.43590	0.54532	7.21789e-14	3.65538e-08	Homo sapiens melanoma cell adhesion molecule (MCAM), mRNA [NM_006500]
A_24_P156490	NM_002247	KCNMA1	0.43984	0.41185	0.00316683	0.00373	Homo sapiens potassium large conductance calcium-activated channel, subfamily M, alpha member 1 (KCNMA1), transcript variant 2, mRNA [NM_002247]
A_32_P32254	NM_001848	COL6A1	0.44217	0.62121	2.27349e-14	1.22185e-31	Homo sapiens collagen, type VI, alpha 1 (COL6A1), mRNA [NM_001848]
A_33_P3276693	NM_002632	PGF	0.45369	0.68230	2.61621e-15	7.70714e-39	Homo sapiens placental growth factor (PGF), transcript variant 1, mRNA [NM_002632]
A_32_P85999	NM_001257	CDH13	0.45372	0.95208	0.00059	4.31388e-17	Homo sapiens cadherin 13, H-cadherin (heart) (CDH13), transcript variant 1, mRNA [NM_001257]
A_23_P106405	NM_002487	NDN	0.45447	0.52042	4.14258e-08	0.00808	Homo sapiens necdin homolog (mouse) (NDN), mRNA [NM_002487]
A_23_P89601	NM_002278	KRT32	0.45911	0.43567	0.00007	0.00035	Homo sapiens keratin 32 (KRT32), mRNA [NM_002278]
A_33_P3367830	NM_016938	EFEMP2	0.46811	0.81680	1.61895e-16	0	Homo sapiens EGF containing fibulin-like extracellular matrix protein 2 (EFEMP2), transcript variant 1, mRNA [NM_016938]
A_23_P87742	NM_001039670	IFFO1	0.47039	0.75012	0.166149	2.1155e-09	Homo sapiens intermediate filament family orphan 1 (IFFO1), transcript variant 4, mRNA [NM_001039670]
A_23_P67339	NM_020650	RCN3	0.47463	0.69273	0.0927244	1.6896e-08	Homo sapiens reticulocalbin 3, EF-hand calcium binding domain (RCN3), mRNA [NM_020650]
A_24_P129341	NM_020299	AKR1B10	0.47724	0.83625	0.00202609	2.8081e-21	Homo sapiens aldo-keto reductase family 1, member B10 (aldose reductase) (AKR1B10), mRNA [NM_020299]
A_19_P00318183		XLOC_011592	0.47787	0.47805	0.00005	0.00034	BROAD lincRNAs version v2 (http://www.broadinstitute.org/genome_bio/human_lincrnas/)
A_33_P3347869	NM_000064	C3	0.47797	0.80260	0.00780	0.00012	Homo sapiens complement component 3 (C3), mRNA [NM_000064]
A_33_P3271711			0.47910	0.85431	0.00884	0.00002	Uncharacterized protein [Source:UniProtKB/TrEMBL;Acc:C9JFK8] [ENST00000449914]
A_23_P102681	XR_109628	MGC4294	0.48590	100935	0.00511	0.000990492	PREDICTED: Homo sapiens hypothetical MGC4294 (MGC4294), miscRNA [XR_109628]
A_33_P3372727	NM_003966	SEMA5A	0.49407	101774	0.00001	8.04434e-25	Homo sapiens sema domain, seven thrombospondin repeats (type 1 and type 1-like), transmembrane domain (TM) and short cytoplasmic domain, (semaphorin) 5A (SEMA5A), mRNA [NM_003966]
A_33_P3403270		CCDC33	0.49675	0.67918	0.00594	0.00017	coiled-coil domain containing 33 [Source:HGNC Symbol;Acc:26552] [ENST00000321288]
A_23_P100660	NM_002615	SERPINF1	0.49681	0.69192	4.93017e-19	2.99798e-10	Homo sapiens serpin peptidase inhibitor, clade F (alpha-2 antiplasmin, pigment epithelium derived factor), member 1 (SERPINF1), mRNA [NM_002615]
A_23_P216225	NM_004430	EGR3	0.49918	0.52226	0.00003	0.00005	Homo sapiens early growth response 3 (EGR3), transcript variant 1, mRNA [NM_004430]
A_33_P3270599	NM_213674	TPM2	0.50411	0.80021	5.66348e-06	9.40901e-12	Homo sapiens tropomyosin 2 (beta) (TPM2), transcript variant 2, mRNA [NM_213674]
A_23_P23048	NM_002965	S100A9	0.50679	0.53680	6.06797e-20	3.84876e-17	Homo sapiens S100 calcium binding protein A9 (S100A9), mRNA [NM_002965]
A_23_P62081	NM_003020	SCG5	0.51054	0.63605	0.00249	0.000101053	Homo sapiens secretogranin V (7B2 protein) (SCG5), transcript variant 2, mRNA [NM_003020]
A_23_P21976	NM_001897	CSPG4	0.51588	0.77830	0.00799	2.02925e-08	Homo sapiens chondroitin sulfate proteoglycan 4 (CSPG4), mRNA [NM_001897]
A_24_P347480	NM_033116	NEK9	0.52500	0.99641	0.274672	1.21633e-07	Homo sapiens NIMA (never in mitosis gene a)- related kinase 9 (NEK9), mRNA [NM_033116]
A_23_P10182	NM_003500	ACOX2	0.52651	0.62332	8.60013e-22	7.07402e-32	Homo sapiens acyl-CoA oxidase 2, branched chain (ACOX2), mRNA [NM_003500]
A_23_P405129	NM_000428	LTBP2	0.53947	110798	0.00366	0	Homo sapiens latent transforming growth factor beta binding protein 2 (LTBP2), mRNA [NM_000428]
A_24_P416346	NM_001079675	ETV4	0.54471	0.51996	0.00010	0.00004	Homo sapiens ets variant 4 (ETV4), transcript variant 2, mRNA [NM_001079675]
A_33_P3380992	NM_001080538	AKR1B15	0.54677	0.94211	0.0160198	1.99856e-08	Homo sapiens aldo-keto reductase family 1, member B15 (AKR1B15), mRNA [NM_001080538]
A_24_P158089	NM_000602	SERPINE1	0.54715	0.78573	4.21071e-15	9.98332e-16	Homo sapiens serpin peptidase inhibitor, clade E (nexin, plasminogen activator inhibitor type 1), member 1 (SERPINE1), transcript variant 1, mRNA [NM_000602]
A_23_P94501	NM_000700	ANXA1	0.55224	0.79589	2.61793e-24	0	Homo sapiens annexin A1 (ANXA1), mRNA [NM_000700]
A_24_P253003	NM_004626	WNT11	0.55225	0.39133	0.00038	0.00375	Homo sapiens wingless-type MMTV integration site family, member 11 (WNT11), mRNA [NM_004626]
A_23_P157865	NM_002160	TNC	0.55277	0.70091	0.00001	2.56645e-12	Homo sapiens tenascin C (TNC), mRNA [NM_002160]
A_23_P342138	NM_001040272	ADAMTSL1	0.55738	0.85126	0.00116	0.000778468	Homo sapiens ADAMTS-like 1 (ADAMTSL1), transcript variant 4, mRNA [NM_001040272]
A_24_P269062	NM_030964	SPRY4	0.55786	0.59589	0.00544	4.97145e-10	Homo sapiens sprouty homolog 4 (Drosophila) (SPRY4), transcript variant 1, mRNA [NM_030964]
A_33_P3414591	NM_000474	TWIST1	0.56172	0.39116	0.00634	0.00798	Homo sapiens twist homolog 1 (Drosophila) (TWIST1), mRNA [NM_000474]
A_33_P3374723	NM_001128128	ZEB1	0.56766	0.69433	0.00003	2.8026e-40	Homo sapiens zinc finger E-box binding homeobox 1 (ZEB1), transcript variant 1, mRNA [NM_001128128]
A_23_P161190	NM_003380	VIM	0.56925	0.85107	4.88573e-26	0	Homo sapiens vimentin (VIM), mRNA [NM_003380]
A_24_P354715	NM_002526	NT5E	0.57809	0.89590	0.0140256	9.46814e-17	Homo sapiens 5'-nucleotidase, ecto (CD73) (NT5E), transcript variant 1, mRNA [NM_002526]
A_23_P58588	NM_003062	SLIT3	0.57880	100495	0.0220235	9.16753e-08	Homo sapiens slit homolog 3 (Drosophila) (SLIT3), mRNA [NM_003062]
A_23_P434809	NM_002964	S100A8	0.59653	0.69726	5.93812e-17	1.1352e-12	Homo sapiens S100 calcium binding protein A8 (S100A8), mRNA [NM_002964]
A_33_P3390057	NM_014220	TM4SF1	0.60069	0.55400	0.00509764	0.00517	Homo sapiens transmembrane 4 L six family member 1 (TM4SF1), mRNA [NM_014220]
A_24_P82106	NM_004995	MMP14	0.60298	0.77247	0.015815	0.192132	Homo sapiens matrix metallopeptidase 14 (membrane-inserted) (MMP14), mRNA [NM_004995]
A_23_P169437	NM_005564	LCN2	0.60313	0.66695	1.32119e-19	5.69516e-31	Homo sapiens lipocalin 2 (LCN2), mRNA [NM_005564]
A_33_P3271657	NM_001127258	HHIPL1	0.61137	0.80913	0.00991	0.00011	Homo sapiens HHIP-like 1 (HHIPL1), transcript variant 1, mRNA [NM_001127258]
A_24_P921366	NM_033138	CALD1	0.61301	0.82842	1.85345e-30	0	Homo sapiens caldesmon 1 (CALD1), transcript variant 1, mRNA [NM_033138]
A_33_P3298159	NM_000954	PTGDS	0.61430	0.73299	0.00134902	1.59751e-24	Homo sapiens prostaglandin D2 synthase 21kDa (brain) (PTGDS), mRNA [NM_000954]
A_24_P261417	NM_015881	DKK3	0.61992	0.68962	5.78027e-07	0.00426	Homo sapiens dickkopf homolog 3 (Xenopus laevis) (DKK3), transcript variant 1, mRNA [NM_015881]
A_33_P3231432	NM_001174097	LDHB	0.63191		0.644151		Homo sapiens lactate dehydrogenase B (LDHB), transcript variant 2, mRNA [NM_001174097]
A_23_P360804	NM_020939	CPNE5	0.63426	0.45893	0.00007	0.00196	Homo sapiens copine V (CPNE5), mRNA [NM_020939]
A_23_P500998	NM_152739	HOXA9	0.64164	105911	5.23959e-08	0	Homo sapiens homeobox A9 (HOXA9), mRNA [NM_152739]
A_33_P3341499	NM_003392	WNT5A	0.64210	0.70917	2.60293e-05	0.000929904	Homo sapiens wingless-type MMTV integration site family, member 5A (WNT5A), mRNA [NM_003392]
A_19_P00316398			0.64526	0.32047	0.00188	0.00599	lincRNA:chr14:101292462-101313629 forward strand
A_33_P3294317			0.64615	0.46024	0.00886	0.00468	Unknown
A_23_P401606	NM_005711	EDIL3	0.65102	100465	0.00763	0.00127864	Homo sapiens EGF-like repeats and discoidin I-like domains 3 (EDIL3), mRNA [NM_005711]
A_33_P3259973	NR_036522	LOC100128252	0.65494	106237	0.00685	4.46251e-05	Homo sapiens uncharacterized LOC100128252 (LOC100128252), transcript variant 2, non-coding RNA [NR_036522]
A_19_P00330761			0.65513	0.32024	0.720168	0.00494	lincRNA:chr8:66501846-66512866 forward strand
A_23_P159255	NM_002845	PTPRM	0.65672	0.86925	7.39955e-08	2.0493e-27	Homo sapiens protein tyrosine phosphatase, receptor type, M (PTPRM), transcript variant 2, mRNA [NM_002845]
A_23_P150053	NM_001613	ACTA2	0.66026	0.96336	1.1812e-25	0	Homo sapiens actin, alpha 2, smooth muscle, aorta (ACTA2), transcript variant 2, mRNA [NM_001613]
A_23_P70818	NM_005631	SMO	0.66482	0.43483	4.93322e-05	0.0923455	Homo sapiens smoothened, frizzled family receptor (SMO), mRNA [NM_005631]
A_23_P218858	NM_015429	ABI3BP	0.66642	104214	0.00509	0.00013301	Homo sapiens ABI family, member 3 (NESH) binding protein (ABI3BP), mRNA [NM_015429]
A_19_P00812924		XLOC_009582	0.66990	0.55913	0.00528	0.00004	BROAD lincRNAs version v2 (http://www.broadinstitute.org/genome_bio/human_lincrnas/)
A_23_P152305	NM_001797	CDH11	0.67259	151023	0.00048	0	Homo sapiens cadherin 11, type 2, OB-cadherin (osteoblast) (CDH11), mRNA [NM_001797]
A_24_P935491	NM_000090	COL3A1	0.67481	118997	1.68726e-07	0	Homo sapiens collagen, type III, alpha 1 (COL3A1), mRNA [NM_000090]
A_23_P35995	NM_024769	CLMP	0.67641	111832	2.59009e-06	2.66133e-13	Homo sapiens CXADR-like membrane protein (CLMP), mRNA [NM_024769]
A_33_P3400943	NM_001199054	C16orf5	0.67656	0.49244	0.920195	0.00049585	Homo sapiens chromosome 16 open reading frame 5 (C16orf5), transcript variant 1, mRNA [NM_001199054]
A_23_P111888	NM_138455	CTHRC1	0.67747	0.96327	8.79091e-29	0	Homo sapiens collagen triple helix repeat containing 1 (CTHRC1), mRNA [NM_138455]
A_33_P3252781	NM_001012973	PLAC9	0.67884	0.90821	0.00398	0.170342	Homo sapiens placenta-specific 9 (PLAC9), mRNA [NM_001012973]
A_32_P181222	NM_002247	KCNMA1	0.67972	0.74338	0.00246	2.81765e-08	Homo sapiens potassium large conductance calcium-activated channel, subfamily M, alpha member 1 (KCNMA1), transcript variant 2, mRNA [NM_002247]
A_33_P3318288	NM_001014975	CFH	0.68672	0.97304	0.00249	0.00749076	Homo sapiens complement factor H (CFH), nuclear gene encoding mitochondrial protein, transcript variant 2, mRNA [NM_001014975]
A_33_P3241184			0.69020	-0.39606	0.98194	0.00624	Unknown
A_33_P3245650	NR_038388	LOC729444	0.69171	0.42485	0.00258	0.00829	Homo sapiens uncharacterized LOC729444 (LOC729444), non-coding RNA [NR_038388]
A_33_P3281191	NM_002508	NID1	0.69886	0.90407	0.00241	0.189537	Homo sapiens nidogen 1 (NID1), mRNA [NM_002508]
A_23_P87011	NM_001001522	TAGLN	0.69974	0.78869	5.28689e-10	1.47246e-11	Homo sapiens transgelin (TAGLN), transcript variant 1, mRNA [NM_001001522]
A_23_P414958	NM_005761	PLXNC1	0.70520	0.67298	0.00026	0.00536	Homo sapiens plexin C1 (PLXNC1), transcript variant 1, mRNA [NM_005761]
A_33_P3331491	NM_001162371	LOC728392	0.70733	106516	0.00207	4.74404e-05	Homo sapiens uncharacterized protein LOC728392 (LOC728392), mRNA [NM_001162371]
A_24_P810290	NM_001030059	PPAPDC1A	0.70910	138848	0.00178	9.71357e-13	Homo sapiens phosphatidic acid phosphatase type 2 domain containing 1A (PPAPDC1A), mRNA [NM_001030059]
A_23_P53588	NM_030775	WNT5B	0.70910	110440	5.01661e-34	0	Homo sapiens wingless-type MMTV integration site family, member 5B (WNT5B), transcript variant 2, mRNA [NM_030775]
A_19_P00317550			0.70978	0.96803	0.00194	0.010513	lincRNA:chr8:32853730-32902348 forward strand
A_23_P136978	NM_014467	SRPX2	0.71267	103322	7.81981e-11	5.18236e-16	Homo sapiens sushi-repeat containing protein, X-linked 2 (SRPX2), mRNA [NM_014467]
A_23_P144827	NM_012304	FBXL7	0.71412	0.98104	0.00169	0.00021006	Homo sapiens F-box and leucine-rich repeat protein 7 (FBXL7), mRNA [NM_012304]
A_23_P170186	NM_017570	OPLAH	0.71428	0.57569	0.00145	0.219696	Homo sapiens 5-oxoprolinase (ATP-hydrolysing) (OPLAH), mRNA [NM_017570]
A_33_P3426943	NR_038238	LOC151484	0.71546	0.68568	0.00165	0.00426	Homo sapiens uncharacterized LOC151484 (LOC151484), non-coding RNA [NR_038238]
A_23_P58676	NM_001204375	NPR3	0.74073	110448	0.00143221	4.23042e-06	Homo sapiens natriuretic peptide receptor C/guanylate cyclase C (atrionatriuretic peptide receptor C) (NPR3), transcript variant 1, mRNA [NM_001204375]
A_24_P206776	NM_001885	CRYAB	0.74731	111842	0	3.32216e-16	Homo sapiens crystallin, alpha B (CRYAB), mRNA [NM_001885]
A_19_P00800337			0.74857	0.87922	0.00063	0.0528129	lincRNA:chr5:163123647-163140922 forward strand
A_32_P24376	NM_001165252	LOC730755	0.75099	0.48356	0.00051	0.00151	Homo sapiens keratin associated protein 2-4-like (LOC730755), mRNA [NM_001165252]
A_23_P111995	NM_002318	LOXL2	0.75756	116945	0	0	Homo sapiens lysyl oxidase-like 2 (LOXL2), mRNA [NM_002318]
A_23_P163087	NM_007361	NID2	0.75795	144314	0.00006	1.40031e-13	Homo sapiens nidogen 2 (osteonidogen) (NID2), mRNA [NM_007361]
A_23_P211039	NM_006988	ADAMTS1	0.77066	0.86111	4.65972e-09	3.81234e-24	Homo sapiens ADAM metallopeptidase with thrombospondin type 1 motif, 1 (ADAMTS1), mRNA [NM_006988]
A_24_P110983	NM_005465	AKT3	0.77790	105427	4.90304e-14	2.8026e-40	Homo sapiens v-akt murine thymoma viral oncogene homolog 3 (protein kinase B, gamma) (AKT3), transcript variant 1, mRNA [NM_005465]
A_23_P74609	NM_015714	G0S2	0.78126	0.84251	0.00021	0.00003	Homo sapiens G0/G1switch 2 (G0S2), mRNA [NM_015714]
A_23_P50919	NM_006216	SERPINE2	0.78380	113597	1.01281e-26	0	Homo sapiens serpin peptidase inhibitor, clade E (nexin, plasminogen activator inhibitor type 1), member 2 (SERPINE2), transcript variant 1, mRNA [NM_006216]
A_24_P935986	NM_005504	BCAT1	0.78635	130842	1.88146e-06	7.74568e-35	Homo sapiens branched chain amino-acid transaminase 1, cytosolic (BCAT1), transcript variant 1, mRNA [NM_005504]
A_33_P3399208	AF298582	HLA-B	0.79356	0.42817	0.00012	0.00003	major histocompatibility complex, class I, B [Source:HGNC Symbol;Acc:4932] [ENST00000466304]
A_23_P111701	NM_004126	GNG11	0.79441	129145	0	0	Homo sapiens guanine nucleotide binding protein (G protein), gamma 11 (GNG11), mRNA [NM_004126]
A_24_P390909	NM_181882	PRX	0.80422	0.72345	0.00134	0.00476	Homo sapiens periaxin (PRX), transcript variant 2, mRNA [NM_181882]
A_24_P354689	NM_004598	SPOCK1	0.80461	149458	7.74728e-16	0	Homo sapiens sparc/osteonectin, cwcv and kazal-like domains proteoglycan (testican) 1 (SPOCK1), mRNA [NM_004598]
A_19_P00801563			0.80875	0.70787	0.00030	0.00218	lincRNA:chr2:200834655-200839730 forward strand
A_24_P353905	NM_032348	MXRA8	0.81396	128925	0.00007	1.33424e-10	Homo sapiens matrix-remodelling associated 8 (MXRA8), mRNA [NM_032348]
A_33_P3365735	NM_003247	THBS2	0.81683	0.97762	0.00005	0.00409436	Homo sapiens thrombospondin 2 (THBS2), mRNA [NM_003247]
A_23_P24104	NM_002658	PLAU	0.82939	113705	3.99225e-11	0	Homo sapiens plasminogen activator, urokinase (PLAU), transcript variant 1, mRNA [NM_002658]
A_23_P1029	NM_017459	MFAP2	0.83048	142464	4.73905e-14	0	Homo sapiens microfibrillar-associated protein 2 (MFAP2), transcript variant 1, mRNA [NM_017459]
A_23_P399078	NM_000362	TIMP3	0.83162	112510	0	0	Homo sapiens TIMP metallopeptidase inhibitor 3 (TIMP3), mRNA [NM_000362]
A_33_P3255434	NR_003531	MEG3	0.83354	128793	3.03124e-10	6.51631e-16	Homo sapiens maternally expressed 3 (non-protein coding) (MEG3), transcript variant 3, non-coding RNA [NR_003531]
A_23_P167159	NM_007281	SCRG1	0.83431	123611	0.00003	2.14372e-09	Homo sapiens stimulator of chondrogenesis 1 (SCRG1), mRNA [NM_007281]
A_23_P64873	NM_001920	DCN	0.85745	109749	0	3.29557e-36	Homo sapiens decorin (DCN), transcript variant A1, mRNA [NM_001920]
A_24_P299474	NM_001122679	ODZ2	0.86505	0.67188	0.930757	0.30728	Homo sapiens odz, odd Oz/ten-m homolog 2 (Drosophila) (ODZ2), mRNA [NM_001122679]
A_23_P86653	NM_002727	SRGN	0.86571	135942	2.21933e-15	0	Homo sapiens serglycin (SRGN), transcript variant 1, mRNA [NM_002727]
A_19_P00806772			0.87719	128292	0.581031	1.82957e-10	lincRNA:chr13:113925599-113933724 forward strand
A_23_P127911	NM_015430	PAMR1	0.87806	138293	0.464678	1.35438e-12	Homo sapiens peptidase domain containing associated with muscle regeneration 1 (PAMR1), transcript variant 1, mRNA [NM_015430]
A_23_P161727	NM_001541	HSPB2	0.87871	136720	3.54612e-25	1.4013e-40	Homo sapiens heat shock 27kDa protein 2 (HSPB2), mRNA [NM_001541]
A_23_P113777	NM_004791	ITGBL1	0.88235	129500	0	0	Homo sapiens integrin, beta-like 1 (with EGF-like repeat domains) (ITGBL1), mRNA [NM_004791]
A_23_P156327	NM_000358	TGFBI	0.88993	156800	0	0	Homo sapiens transforming growth factor, beta-induced, 68kDa (TGFBI), mRNA [NM_000358]
A_23_P324384	NM_001039567	RPS4Y2	0.89299	116818	0.255122	2.55649e-09	Homo sapiens ribosomal protein S4, Y-linked 2 (RPS4Y2), mRNA [NM_001039567]
A_23_P55616	NM_001146037	SLC14A1	0.90424	0.84447	1.10221e-06	2.47516e-09	Homo sapiens solute carrier family 14 (urea transporter), member 1 (Kidd blood group) (SLC14A1), transcript variant 4, mRNA [NM_001146037]
A_23_P146637	NM_005866	SIGMAR1	0.90647	0.96212	1.38588e-30	8.47812e-20	Homo sapiens sigma non-opioid intracellular receptor 1 (SIGMAR1), transcript variant 1, mRNA [NM_005866]
A_23_P138168	NM_001839	CNN3	0.90767	120553	0.133511	1.26658e-08	Homo sapiens calponin 3, acidic (CNN3), mRNA [NM_001839]
A_23_P170733	NM_058172	ANTXR2	0.91246	0.83041	5.49007e-08	0	Homo sapiens anthrax toxin receptor 2 (ANTXR2), transcript variant 1, mRNA [NM_058172]
A_23_P11331	NM_153333	TCEAL8	0.91637	125059	0	0	Homo sapiens transcription elongation factor A (SII)-like 8 (TCEAL8), transcript variant 1, mRNA [NM_153333]
A_33_P3337485	NM_020404	CD248	0.93063	0.81133	3.37003e-29	1.34137e-13	Homo sapiens CD248 molecule, endosialin (CD248), mRNA [NM_020404]
A_23_P167096	NM_005429	VEGFC	0.93612	141911	7.32085e-08	0	Homo sapiens vascular endothelial growth factor C (VEGFC), mRNA [NM_005429]
A_33_P3404316	NR_024430	MIR100HG	0.94614	126244	0.0184733	4.84755e-10	Homo sapiens mir-100-let-7a-2 cluster host gene (non-protein coding) (MIR100HG), non-coding RNA [NR_024430]
A_23_P87013	NM_001001522	TAGLN	0.95026	113830	0	0	Homo sapiens transgelin (TAGLN), transcript variant 1, mRNA [NM_001001522]
A_19_P00317484			0.95081	132265	3.13762e-12	4.52294e-16	lincRNA:chr3:112315643-112316945 reverse strand
A_23_P27332	NM_003199	TCF4	0.95641	126365	8.18177e-17	1.0511e-14	Homo sapiens transcription factor 4 (TCF4), transcript variant 2, mRNA [NM_003199]
A_33_P3326588	NM_003840	TNFRSF10D	0.96021	149460	0	0	Homo sapiens tumor necrosis factor receptor superfamily, member 10d, decoy with truncated death domain (TNFRSF10D), mRNA [NM_003840]
A_19_P00326763			0.96353	149606	1.1423e-12	6.10248e-17	lincRNA:chr3:112308735-112318605 reverse strand
A_33_P3254579	NM_031957	KRTAP1-5	0.98313	0.82510	0.00335014	0.00007	Homo sapiens keratin associated protein 1-5 (KRTAP1-5), mRNA [NM_031957]
A_23_P421401	NM_002609	PDGFRB	100274	133654	4.36174e-26	0	Homo sapiens platelet-derived growth factor receptor, beta polypeptide (PDGFRB), mRNA [NM_002609]
A_23_P3312	NM_005545	ISLR	100582	125901	6.59867e-14	4.26818e-16	Homo sapiens immunoglobulin superfamily containing leucine-rich repeat (ISLR), transcript variant 1, mRNA [NM_005545]
A_19_P00318734			101297	166843	0.000403231	2.81701e-16	lincRNA:chr2:216585154-216585719 forward strand
A_33_P3599591	NM_002581	PAPPA	102169	122977	3.07666e-29	0	Homo sapiens pregnancy-associated plasma protein A, pappalysin 1 (PAPPA), mRNA [NM_002581]
A_23_P205031	NM_001846	COL4A2	103349	131749	0	0	Homo sapiens collagen, type IV, alpha 2 (COL4A2), mRNA [NM_001846]
A_23_P127565	NM_178834	LAYN	103544	121333	0.000177728	7.74127e-09	Homo sapiens layilin (LAYN), mRNA [NM_178834]
A_23_P121064	NM_002852	PTX3	104436	0.66607	0	7.30076e-37	Homo sapiens pentraxin 3, long (PTX3), mRNA [NM_002852]
A_24_P334130	NM_054034	FN1	105793	172589	0	0	Homo sapiens fibronectin 1 (FN1), transcript variant 7, mRNA [NM_054034]
A_23_P58396	NM_016205	PDGFC	106669	148825	0	0	Homo sapiens platelet derived growth factor C (PDGFC), transcript variant 1, mRNA [NM_016205]
A_33_P3511265	NM_006475	POSTN	107155	175441	2.38124e-35	0	Homo sapiens periostin, osteoblast specific factor (POSTN), transcript variant 1, mRNA [NM_006475]
A_23_P141624	NM_030967	KRTAP1-1	107597	109172	1.32566e-05	9.79292e-06	Homo sapiens keratin associated protein 1-1 (KRTAP1-1), mRNA [NM_030967]
A_23_P122216	NM_002317	LOX	111092	179009	7.82464e-14	0	Homo sapiens lysyl oxidase (LOX), transcript variant 1, mRNA [NM_002317]
A_33_P3395605	NM_181724	TMEM119	111612	0.92896	1.12738e-06	4.41533e-11	Homo sapiens transmembrane protein 119 (TMEM119), mRNA [NM_181724]
A_23_P2492	NM_001734	C1S	112982	122915	3.13359e-26	0.000285522	Homo sapiens complement component 1, s subcomponent (C1S), transcript variant 2, mRNA [NM_001734]
A_33_P3237135	NM_004530	MMP2	116650	168368	0	0	Homo sapiens matrix metallopeptidase 2 (gelatinase A, 72kDa gelatinase, 72kDa type IV collagenase) (MMP2), transcript variant 1, mRNA [NM_004530]
A_33_P3392192	AF176921	NRG1	117641	170847	5.08339e-08	1.65632e-16	Homo sapiens MSTP131 (MST131) mRNA, complete cds. [AF176921]
A_33_P3338928	NM_001343	DAB2	118616	153874	0	0	Homo sapiens disabled homolog 2, mitogen-responsive phosphoprotein (Drosophila) (DAB2), transcript variant 1, mRNA [NM_001343]
A_23_P259314	NM_001008	RPS4Y1	119299	135260	1.9621e-08	4.93387e-13	Homo sapiens ribosomal protein S4, Y-linked 1 (RPS4Y1), mRNA [NM_001008]
A_23_P125233	NM_001299	CNN1	119330	109610	1.4013e-40	2.63671e-05	Homo sapiens calponin 1, basic, smooth muscle (CNN1), mRNA [NM_001299]
A_24_P40626	NM_022469	GREM2	120480	104684	8.24382e-09	0.000143444	Homo sapiens gremlin 2 (GREM2), mRNA [NM_022469]
A_33_P3304668	NM_000088	COL1A1	121734	149305	0	0	Homo sapiens collagen, type I, alpha 1 (COL1A1), mRNA [NM_000088]
A_33_P3239849	NM_201397	GPX1	121844	124834	0	2.32616e-38	Homo sapiens glutathione peroxidase 1 (GPX1), transcript variant 2, mRNA [NM_201397]
A_23_P73589	NM_002444	MSN	122265	163012	0	0	Homo sapiens moesin (MSN), mRNA [NM_002444]
A_33_P3708413	NM_003480	MFAP5	122835	196679	7.8796e-14	1.02753e-17	Homo sapiens microfibrillar associated protein 5 (MFAP5), mRNA [NM_003480]
A_23_P56746	NM_004460	FAP	124082	174734	0	0	Homo sapiens fibroblast activation protein, alpha (FAP), mRNA [NM_004460]
A_24_P149036	NM_001387	DPYSL3	126181	164731	5.89904e-06	0	Homo sapiens dihydropyrimidinase-like 3 (DPYSL3), transcript variant 2, mRNA [NM_001387]
A_23_P210425	NM_181526	MYL9	129765	140786	2.57333e-12	2.28874e-16	Homo sapiens myosin, light chain 9, regulatory (MYL9), transcript variant 2, mRNA [NM_181526]
A_23_P164057	NM_002404	MFAP4	132336	161133	1.25261e-11	8.85561e-16	Homo sapiens microfibrillar-associated protein 4 (MFAP4), transcript variant 2, mRNA [NM_002404]
A_23_P7727	NM_001884	HAPLN1	133358	187398	0	0	Homo sapiens hyaluronan and proteoglycan link protein 1 (HAPLN1), mRNA [NM_001884]
A_23_P407840	NM_032532	FNDC1	133598	0.80906	6.7161e-12	2.05096e-11	Homo sapiens fibronectin type III domain containing 1 (FNDC1), mRNA [NM_032532]
A_23_P65240	NM_001845	COL4A1	135324	187426	1.47246e-18	0	Homo sapiens collagen, type IV, alpha 1 (COL4A1), mRNA [NM_001845]
A_33_P3319870	NM_001191323	GREM1	137234	175112	1.62342e-12	8.36024e-17	Homo sapiens gremlin 1 (GREM1), transcript variant 2, mRNA [NM_001191323]
A_23_P58082	NM_199511	CCDC80	140065	181144	6.39547e-16	1.05912e-17	Homo sapiens coiled-coil domain containing 80 (CCDC80), transcript variant 1, mRNA [NM_199511]
A_23_P206022	NM_001004439	ITGA11	142549	184381	0	7.26595e-34	Homo sapiens integrin, alpha 11 (ITGA11), mRNA [NM_001004439]
A_23_P67661	NM_001864	COX7A1	143375	158451	0	1.82316e-26	Homo sapiens cytochrome c oxidase subunit VIIa polypeptide 1 (muscle) (COX7A1), nuclear gene encoding mitochondrial protein, mRNA [NM_001864]
A_33_P3263890	NM_006902	PRRX1	144869	175597	0	0	Homo sapiens paired related homeobox 1 (PRRX1), transcript variant pmx-1a, mRNA [NM_006902]
A_33_P3214159	NM_001792	CDH2	145022	143538	0	1.42532e-13	Homo sapiens cadherin 2, type 1, N-cadherin (neuronal) (CDH2), mRNA [NM_001792]
A_33_P3280845	NM_006288	THY1	150709	151019	0	3.0546e-34	Homo sapiens Thy-1 cell surface antigen (THY1), mRNA [NM_006288]
A_23_P101054	NM_021013	KRT34	154334	140762	0	0	Homo sapiens keratin 34 (KRT34), mRNA [NM_021013]
A_33_P3295203	NM_001523	HAS1	156923	184755	1.89542e-15	9.1374e-18	Homo sapiens hyaluronan synthase 1 (HAS1), mRNA [NM_001523]
A_33_P3227375	NM_003247	THBS2	159870	177423	0	0	Homo sapiens thrombospondin 2 (THBS2), mRNA [NM_003247]
A_23_P122924	NM_002192	INHBA	160884	196785	4.48976e-37	0	Homo sapiens inhibin, beta A (INHBA), mRNA [NM_002192]
A_23_P118842	NM_031957	KRTAP1-5	163324	120549	4.91188e-16	9.45135e-09	Homo sapiens keratin associated protein 1-5 (KRTAP1-5), mRNA [NM_031957]
A_23_P202658	NM_000852	GSTP1	169482	203066	0	0	Homo sapiens glutathione S-transferase pi 1 (GSTP1), mRNA [NM_000852]
A_23_P132956	NM_004181	UCHL1	169682	236313	0	0	Homo sapiens ubiquitin carboxyl-terminal esterase L1 (ubiquitin thiolesterase) (UCHL1), mRNA [NM_004181]
A_23_P203475	NM_145040	PRKCDBP	171312	185956	1.23936e-16	8.06834e-18	Homo sapiens protein kinase C, delta binding protein (PRKCDBP), mRNA [NM_145040]
A_23_P127584	NM_006169	NNMT	192674	237107	0	0	Homo sapiens nicotinamide N-methyltransferase (NNMT), mRNA [NM_006169]
A_23_P212696	NM_007085	FSTL1	195684	244356	0	0	Homo sapiens follistatin-like 1 (FSTL1), mRNA [NM_007085]
A_23_P69030	NM_001850	COL8A1	199928	192375	0	0	Homo sapiens collagen, type VIII, alpha 1 (COL8A1), transcript variant 1, mRNA [NM_001850]
A_33_P3382924	NM_003118	SPARC	202841	223707	0	7.99547e-32	Homo sapiens secreted protein, acidic, cysteine-rich (osteonectin) (SPARC), mRNA [NM_003118]
A_23_P353035	NM_001553	IGFBP7	239209	240234	0	0	Homo sapiens insulin-like growth factor binding protein 7 (IGFBP7), mRNA [NM_001553]
A_24_P277934	NM_000089	COL1A2	252083	236758	0	0	Homo sapiens collagen, type I, alpha 2 (COL1A2), mRNA [NM_000089]
